# Supplementary material for: Increasing Dosage of Leucovorin Results in Pharmacokinetic and Gene Expression Differences When Administered as Two-Hour Infusion or Bolus Injection to Patients with Colon Cancer
Source: Cancers (Basel). 2022 Dec 30;15(1):258. doi: 10.3390/cancers15010258 (PMC9818718; doi:10.3390/cancers15010258)
Supplement: Supplementary file 1 [file cancers-15-00258-s001.zip]

Archive with 5 entries (3 files):
- cancers-2103321-supplementary/cancers-2103321-supplementary/
- cancers-2103321-supplementary/cancers-2103321-supplementary/Supplementary File S1.pdf
- cancers-2103321-supplementary/cancers-2103321-supplementary/Supplementary/
- cancers-2103321-supplementary/cancers-2103321-supplementary/Supplementary/Supplementary File S1.xlsx
- cancers-2103321-supplementary/cancers-2103321-supplementary/Supplementary/Supplementary Materials.pdf
