# Supplementary material for: Increasing Dosage of Leucovorin Results in Pharmacokinetic and Gene Expression Differences When Administered as Two-Hour Infusion or Bolus Injection to Patients with Colon Cancer
Source: Cancers (Basel). 2022 Dec 30;15(1):258. doi: 10.3390/cancers15010258 (PMC9818718; doi:10.3390/cancers15010258)
Supplement: Supplementary file 1 [file cancers-15-00258-s001.zip › cancers-2103321-supplementary/cancers-2103321-supplementary/Supplementary/Supplementary File S1.xlsx]

## Sheet: 0 r
	ABCC3-t	ABCC3-m	RFC-1-t	RFC-1-m	PCFT-t	PCFT-m	FPGS-t	FPGS-m	GGH-t	GGH-m	TYMS-t	TYMS-m	MTHFS-t	MTHFS-m	MTHFD1L-t	MTHFD1L-m	MTHFD2-t	MTHFD2 -m	SHMT1-t	SHMT1-m	LV-t	LV-m	MTHF-t	MTHF-m	(MeTHF+THF)-t	(MeTHF+THF)-m
ABCC3-t	1	-0.0975443	0.0544238	-0.0751397	0.269455	-0.0120839	0.0272098	-0.0576817	0.337416	-0.12077	-0.0178704	-0.272053	-0.521519	-0.0873676	-0.0559296	-0.0770424	0.0669827	-0.219058	0.297064	-0.0680422			0.32791	0.174039	0.047203	0.102585
ABCC3-m	-0.0975443	1	-0.0977465	0.550751	0.234426	0.398953	-0.249565	0.1922	-0.0741978	0.670996	-0.0788032	-0.0650761	0.393984	-0.0776932	-0.288847	0.248843	-0.195222	-0.36018	0.473245	-0.23876			-0.344872	-0.44516	-0.330837	-0.487474
RFC-1-t	0.0544238	-0.0977465	1	0.0446405	-0.258815	0.202603	0.124722	0.13054	-0.304791	-0.187644	-0.153737	0.100802	0.372053	0.108711	-0.193346	0.0088951	-0.2576	0.305541	-0.0787796	0.297114			0.0705744	0.0650363	0.46398	0.421799
RFC-1-m	-0.0751397	0.550751	0.0446405	1	0.395044	0.730323	-0.424001	0.540636	0.455566	0.00155495	-0.35958	0.274791	0.0202502	0.542389	0.0650749	0.248385	-0.612622	0.423439	-0.0902797	0.469275			-0.41291	-0.479577	-0.0331442	-0.223722
PCFT-t	0.269455	0.234426	-0.258815	0.395044	1	0.679232	-0.292218	0.279865	0.621084	-0.332535	-0.169018	-0.499728	0.0333445	-0.315799	0.406229	-0.0173667	-0.2506	-0.320591	0.0174003	-0.088695			0.431535	0.28995	0.529783	-0.179267
PCFT-m	-0.0120839	0.398953	0.202603	0.730323	0.679232	1	-0.602579	0.563014	0.121295	-0.0646584	-0.43149	0.0140659	0.343006	0.0556723	-0.146724	0.351367	-0.825402	0.175293	-0.368761	0.26439			-0.178434	-0.361123	0.295428	-0.369507
FPGS-t	0.0272098	-0.249565	0.124722	-0.424001	-0.292218	-0.602579	1	-0.171532	0.0397126	-0.355623	0.751696	-0.0146318	-0.00164451	-0.0158354	0.424252	-0.313765	0.760633	-0.0169719	0.368263	0.135022			0.104079	0.418623	-0.0806963	0.460242
FPGS-m	-0.0576817	0.1922	0.13054	0.540636	0.279865	0.563014	-0.171532	1	0.40259	-0.222104	0.276721	0.590943	0.136228	0.01041	-0.255745	0.818534	-0.256282	0.318791	-0.520573	0.597543			-0.171729	-0.505188	0.091048	-0.528482
GGH-t	0.337416	-0.0741978	-0.304791	0.455566	0.621084	0.121295	0.0397126	0.40259	1	-0.539461	0.124716	0.0529635	-0.594769	0.279148	0.527181	0.0577284	0.141426	0.196094	0.0207368	0.37265			0.280984	0.174969	0.189443	0.0776623
GGH-m	-0.12077	0.670996	-0.187644	0.00155495	-0.332535	-0.0646584	-0.355623	-0.222104	-0.539461	1	-0.162401	0.00536449	0.287076	-0.163968	-0.673678	0.221497	-0.0860759	-0.425975	0.360211	-0.546976			-0.392012	-0.509362	-0.576286	-0.48404
TYMS-t	-0.0178704	-0.0788032	-0.153737	-0.35958	-0.169018	-0.43149	0.751696	0.276721	0.124716	-0.162401	1	0.199219	0.120996	-0.298292	0.0307819	0.312191	0.754916	-0.176565	0.107795	0.0673836			0.0720349	0.0805756	-0.192379	-0.108802
TYMS-m	-0.272053	-0.0650761	0.100802	0.274791	-0.499728	0.0140659	-0.0146318	0.590943	0.0529635	0.00536449	0.199219	1	-0.135406	0.433002	-0.351821	0.562408	-0.152241	0.680319	-0.554257	0.743109			-0.648956	-0.740597	-0.458741	-0.3608
MTHFS-t	-0.521519	0.393984	0.372053	0.0202502	0.0333445	0.343006	-0.00164451	0.136228	-0.594769	0.287076	0.120996	-0.135406	1	-0.314745	-0.330799	0.270173	-0.178103	-0.196346	-0.0309709	-0.254481			-0.106871	-0.10237	0.214481	-0.133543
MTHFS-m	-0.0873676	-0.0776932	0.108711	0.542389	-0.315799	0.0556723	-0.0158354	0.01041	0.279148	-0.163968	-0.298292	0.433002	-0.314745	1	0.236864	-0.189447	-0.327624	0.83195	-0.102979	0.584774			-0.542849	-0.288114	-0.245589	0.366642
MTHFD1L-t	-0.0559296	-0.288847	-0.193346	0.0650749	0.406229	-0.146724	0.424252	-0.255745	0.527181	-0.673678	0.0307819	-0.351821	-0.330799	0.236864	1	-0.691797	0.276254	0.122626	0.216232	0.173221			0.313325	0.661419	0.304522	0.576398
MTHFD1L-m	-0.0770424	0.248843	0.0088951	0.248385	-0.0173667	0.351367	-0.313765	0.818534	0.0577284	0.221497	0.312191	0.562408	0.270173	-0.189447	-0.691797	1	-0.166675	0.0681832	-0.471178	0.20031			-0.202314	-0.643774	-0.110824	-0.707792
MTHFD2-t	0.0669827	-0.195222	-0.2576	-0.612622	-0.2506	-0.825402	0.760633	-0.256282	0.141426	-0.0860759	0.754916	-0.152241	-0.178103	-0.327624	0.276254	-0.166675	1	-0.413502	0.481725	-0.283413			0.401418	0.488144	-0.108153	0.234109
MTHFD2 -m	-0.219058	-0.36018	0.305541	0.423439	-0.320591	0.175293	-0.0169719	0.318791	0.196094	-0.425975	-0.176565	0.680319	-0.196346	0.83195	0.122626	0.0681832	-0.413502	1	-0.573263	0.848444			-0.500029	-0.348245	-0.0493022	0.24341
SHMT1-t	0.297064	0.473245	-0.0787796	-0.0902797	0.0174003	-0.368761	0.368263	-0.520573	0.0207368	0.360211	0.107795	-0.554257	-0.0309709	-0.102979	0.216232	-0.471178	0.481725	-0.573263	1	-0.534094			0.205781	0.361849	-0.158078	0.292977
SHMT1-m	-0.0680422	-0.23876	0.297114	0.469275	-0.088695	0.26439	0.135022	0.597543	0.37265	-0.546976	0.0673836	0.743109	-0.254481	0.584774	0.173221	0.20031	-0.283413	0.848444	-0.534094	1			-0.429235	-0.368933	-0.0596447	0.0196809
LV-t
LV-m
MTHF-t	0.32791	-0.344872	0.0705744	-0.41291	0.431535	-0.178434	0.104079	-0.171729	0.280984	-0.392012	0.0720349	-0.648956	-0.106871	-0.542849	0.313325	-0.202314	0.401418	-0.500029	0.205781	-0.429235			1	0.832615	0.762246	0.377122
MTHF-m	0.174039	-0.44516	0.0650363	-0.479577	0.28995	-0.361123	0.418623	-0.505188	0.174969	-0.509362	0.0805756	-0.740597	-0.10237	-0.288114	0.661419	-0.643774	0.488144	-0.348245	0.361849	-0.368933			0.832615	1	0.648044	0.712015
(MeTHF+THF)-t	0.047203	-0.330837	0.46398	-0.0331442	0.529783	0.295428	-0.0806963	0.091048	0.189443	-0.576286	-0.192379	-0.458741	0.214481	-0.245589	0.304522	-0.110824	-0.108153	-0.0493022	-0.158078	-0.0596447			0.762246	0.648044	1	0.455263
(MeTHF+THF)-m	0.102585	-0.487474	0.421799	-0.223722	-0.179267	-0.369507	0.460242	-0.528482	0.0776623	-0.48404	-0.108802	-0.3608	-0.133543	0.366642	0.576398	-0.707792	0.234109	0.24341	0.292977	0.0196809			0.377122	0.712015	0.455263	1

## Sheet: 0 p
	ABCC3-t	ABCC3-m	RFC-1-t	RFC-1-m	PCFT-t	PCFT-m	FPGS-t	FPGS-m	GGH-t	GGH-m	TYMS-t	TYMS-m	MTHFS-t	MTHFS-m	MTHFD1L-t	MTHFD1L-m	MTHFD2-t	MTHFD2 -m	SHMT1-t	SHMT1-m	LV-t	LV-m	MTHF-t	MTHF-m	(MeTHF+THF)-t	(MeTHF+THF)-m
ABCC3-t		0.788641	0.8813	0.836557	0.483208	0.97357	0.940523	0.87424	0.34035	0.739635	0.960921	0.447008	0.122105	0.810336	0.878036	0.832466	0.854131	0.543151	0.404545	0.851845			0.354976	0.630614	0.896973	0.777942
ABCC3-m	0.788641		0.788211	0.0989653	0.543765	0.253431	0.486827	0.594752	0.838583	0.0336667	0.828684	0.858247	0.259938	0.831068	0.418277	0.488129	0.588858	0.30661	0.167133	0.506481			0.329097	0.197323	0.350439	0.152963
RFC-1-t	0.8813	0.788211		0.902543	0.501298	0.574554	0.731376	0.71926	0.391831	0.603679	0.671536	0.781723	0.289744	0.764984	0.592515	0.980544	0.472428	0.390607	0.828735	0.404462			0.846385	0.858333	0.176765	0.224692
RFC-1-m	0.836557	0.0989653	0.902543		0.292673	0.0164603	0.222026	0.106627	0.185791	0.996599	0.307474	0.442265	0.955721	0.105273	0.85825	0.488956	0.0597049	0.222705	0.804115	0.171221			0.235643	0.160734	0.927577	0.534376
PCFT-t	0.483208	0.543765	0.501298	0.292673		0.0441984	0.445448	0.465778	0.0742377	0.381925	0.663771	0.170741	0.932134	0.407756	0.27796	0.96463	0.51545	0.40028	0.964561	0.820492			0.246136	0.449151	0.14238	0.644439
PCFT-m	0.97357	0.253431	0.574554	0.0164603	0.0441984		0.06522	0.0901569	0.738537	0.85915	0.21309	0.969237	0.331895	0.878594	0.685862	0.319454	0.00327429	0.628114	0.294368	0.460408			0.621868	0.305251	0.407263	0.293317
FPGS-t	0.940523	0.486827	0.731376	0.222026	0.445448	0.06522		0.63562	0.913266	0.313217	0.0121699	0.968	0.996403	0.965369	0.221723	0.377313	0.0106345	0.962885	0.295072	0.709966			0.774778	0.228571	0.824622	0.180742
FPGS-m	0.87424	0.594752	0.71926	0.106627	0.465778	0.0901569	0.63562		0.248727	0.537414	0.438935	0.0720148	0.707471	0.977231	0.475735	0.00378714	0.474777	0.369299	0.122905	0.0681068			0.635227	0.136375	0.802475	0.116315
GGH-t	0.34035	0.838583	0.391831	0.185791	0.0742377	0.738537	0.913266	0.248727		0.107541	0.731387	0.884467	0.0697317	0.434763	0.117383	0.874139	0.696745	0.587162	0.954658	0.288909			0.43162	0.628758	0.600148	0.831135
GGH-m	0.739635	0.0336667	0.603679	0.996599	0.381925	0.85915	0.313217	0.537414	0.107541		0.65397	0.988266	0.421265	0.650808	0.0327012	0.538554	0.813098	0.21965	0.306564	0.101783			0.262546	0.132635	0.081208	0.156313
TYMS-t	0.960921	0.828684	0.671536	0.307474	0.663771	0.21309	0.0121699	0.438935	0.731387	0.65397		0.581095	0.739161	0.402512	0.932728	0.379839	0.0115999	0.625582	0.766919	0.853266			0.843239	0.824881	0.594402	0.764794
TYMS-m	0.447008	0.858247	0.781723	0.442265	0.170741	0.969237	0.968	0.0720148	0.884467	0.988266	0.581095		0.709171	0.211312	0.318786	0.0905804	0.674586	0.0303923	0.0963936	0.0137856			0.0423399	0.0142851	0.182354	0.305716
MTHFS-t	0.122105	0.259938	0.289744	0.955721	0.932134	0.331895	0.996403	0.707471	0.0697317	0.421265	0.739161	0.709171		0.375743	0.350498	0.450279	0.622525	0.586672	0.932316	0.477994			0.768872	0.778397	0.551816	0.713029
MTHFS-m	0.810336	0.831068	0.764984	0.105273	0.407756	0.878594	0.965369	0.977231	0.434763	0.650808	0.402512	0.211312	0.375743		0.509964	0.600142	0.355421	0.00283368	0.777108	0.0757969			0.10492	0.419513	0.494021	0.297366
MTHFD1L-t	0.878036	0.418277	0.592515	0.85825	0.27796	0.685862	0.221723	0.475735	0.117383	0.0327012	0.932728	0.318786	0.350498	0.509964		0.0266678	0.439739	0.735753	0.548495	0.632245			0.378019	0.0372709	0.392271	0.0811351
MTHFD1L-m	0.832466	0.488129	0.980544	0.488956	0.96463	0.319454	0.377313	0.00378714	0.874139	0.538554	0.379839	0.0905804	0.450279	0.600142	0.0266678		0.64536	0.851541	0.169254	0.578985			0.575111	0.0445772	0.760527	0.0220172
MTHFD2-t	0.854131	0.588858	0.472428	0.0597049	0.51545	0.00327429	0.0106345	0.474777	0.696745	0.813098	0.0115999	0.674586	0.622525	0.355421	0.439739	0.64536		0.234905	0.158597	0.427477			0.250238	0.152315	0.766164	0.515042
MTHFD2 -m	0.543151	0.30661	0.390607	0.222705	0.40028	0.628114	0.962885	0.369299	0.587162	0.21965	0.625582	0.0303923	0.586672	0.00283368	0.735753	0.851541	0.234905		0.0831937	0.00191432			0.141087	0.32407	0.892413	0.497983
SHMT1-t	0.404545	0.167133	0.828735	0.804115	0.964561	0.294368	0.295072	0.122905	0.954658	0.306564	0.766919	0.0963936	0.932316	0.777108	0.548495	0.169254	0.158597	0.0831937		0.111776			0.568436	0.304208	0.662716	0.411349
SHMT1-m	0.851845	0.506481	0.404462	0.171221	0.820492	0.460408	0.709966	0.0681068	0.288909	0.101783	0.853266	0.0137856	0.477994	0.0757969	0.632245	0.578985	0.427477	0.00191432	0.111776				0.215759	0.294126	0.86999	0.956965
LV-t
LV-m
MTHF-t	0.354976	0.329097	0.846385	0.235643	0.246136	0.621868	0.774778	0.635227	0.43162	0.262546	0.843239	0.0423399	0.768872	0.10492	0.378019	0.575111	0.250238	0.141087	0.568436	0.215759				0.0027915	0.0103727	0.282699
MTHF-m	0.630614	0.197323	0.858333	0.160734	0.449151	0.305251	0.228571	0.136375	0.628758	0.132635	0.824881	0.0142851	0.778397	0.419513	0.0372709	0.0445772	0.152315	0.32407	0.304208	0.294126			0.0027915		0.0427281	0.0208895
(MeTHF+THF)-t	0.896973	0.350439	0.176765	0.927577	0.14238	0.407263	0.824622	0.802475	0.600148	0.081208	0.594402	0.182354	0.551816	0.494021	0.392271	0.760527	0.766164	0.892413	0.662716	0.86999			0.0103727	0.0427281		0.186121
(MeTHF+THF)-m	0.777942	0.152963	0.224692	0.534376	0.644439	0.293317	0.180742	0.116315	0.831135	0.156313	0.764794	0.305716	0.713029	0.297366	0.0811351	0.0220172	0.515042	0.497983	0.411349	0.956965			0.282699	0.0208895	0.186121

## Sheet: Inf 60 r
	ABCC3-t	ABCC3-m	RFC-1-t	RFC-1-m	PCFT-t	PCFT-m	FPGS-t	FPGS-m	GGH-t	GGH-m	TYMS-t	TYMS-m	MTHFS-t	MTHFS-m	MTHFD1L-t	MTHFD1L-m	MTHFD2-t	MTHFD2 -m	SHMT1-t	SHMT1-m	LV-t	LV-m	MTHF-t	MTHF-m	(MeTHF+THF)-t	(MeTHF+THF)-m
ABCC3-t	1	-0.031245	-0.296807	-0.530622	0.306231	-0.0555197	-0.537376	-0.335071	-0.424684	-0.193929	-0.466412	0.0422411	0.173664	-0.0594836	-0.679871	-0.447837	-0.272746	0.0395712	-0.457405	-0.348611	-0.101683	0.0770057	-0.0240015	0.185772	0.0475871	0.158209
ABCC3-m	-0.031245	1	-0.317474	0.453955	0.0217314	0.639242	0.398086	0.129065	-0.396651	0.673881	0.140492	-0.134561	-0.0176762	0.130811	-0.147058	-0.136597	0.0739262	0.161696	0.228467	0.405516	0.24296	0.214939	0.197836	0.237902	0.206075	0.253863
RFC-1-t	-0.296807	-0.317474	1	0.247792	0.0829781	0.129053	0.278133	0.370845	0.910829	0.223048	0.691153	0.115422	-0.101783	0.494725	0.693104	0.365728	0.691373	0.34744	0.570579	0.265325	0.472163	0.551665	0.545845	0.505248	0.44768	0.398542
RFC-1-m	-0.530622	0.453955	0.247792	1	-0.436963	0.204201	0.641949	0.715784	0.397596	0.497946	0.678115	0.367523	-0.114581	0.639418	0.567237	0.703726	0.562266	0.476125	0.690857	0.830053	0.161863	0.0848197	0.0997636	0.0519224	0.0208521	0.022702
PCFT-t	0.306231	0.0217314	0.0829781	-0.436963	1	0.517317	-0.103168	-0.172331	-0.0728809	0.221662	-0.179025	-0.117633	0.45535	-0.0457221	-0.0341572	-0.360571	0.0928418	0.113881	0.260958	-0.125183	0.00813267	0.180757	0.152655	0.302009	0.139202	0.160096
PCFT-m	-0.0555197	0.639242	0.129053	0.204201	0.517317	1	0.284998	0.0731788	-0.0836238	0.49478	0.0483049	-0.167118	-0.18374	0.142773	0.0673498	-0.145705	0.157055	0.207291	0.462696	0.298682	0.458347	0.58337	0.57071	0.663617	0.483117	0.582546
FPGS-t	-0.537376	0.398086	0.278133	0.641949	-0.103168	0.284998	1	0.776101	0.236443	0.462871	0.731629	0.424896	-0.0859127	0.508876	0.45427	0.556975	0.748312	0.628023	0.635321	0.753811	-0.0228194	-0.0895921	-0.0220889	-0.139311	-0.127985	-0.174912
FPGS-m	-0.335071	0.129065	0.370845	0.715784	-0.172331	0.0731788	0.776101	1	0.485396	0.380359	0.771481	0.814924	0.0440115	0.8647	0.450087	0.870773	0.841499	0.882673	0.714895	0.925842	0.0816471	0.00841656	0.0813147	-0.0682027	-0.000646306	-0.0749102
GGH-t	-0.424684	-0.396651	0.910829	0.397596	-0.0728809	-0.0836238	0.236443	0.485396	1	0.199215	0.728969	0.227928	0.0811507	0.561163	0.752386	0.546954	0.686103	0.340587	0.613636	0.363433	0.379497	0.3932	0.408142	0.325393	0.342991	0.258869
GGH-m	-0.193929	0.673881	0.223048	0.497946	0.221662	0.49478	0.462871	0.380359	0.199215	1	0.617504	0.104492	0.28142	0.54658	0.377199	0.179053	0.529839	0.465135	0.646165	0.610079	0.503142	0.391073	0.406517	0.303698	0.417262	0.269343
TYMS-t	-0.466412	0.140492	0.691153	0.678115	-0.179025	0.0483049	0.731629	0.771481	0.728969	0.617504	1	0.410991	0.110096	0.756218	0.69343	0.640124	0.919257	0.648664	0.733332	0.728933	0.317889	0.234038	0.270903	0.120617	0.212925	0.0784629
TYMS-m	0.0422411	-0.134561	0.115422	0.367523	-0.117633	-0.167118	0.424896	0.814924	0.227928	0.104492	0.410991	1	-0.00310184	0.787855	0.194905	0.824943	0.55029	0.865924	0.413552	0.720559	-0.0802658	-0.178651	-0.105529	-0.269327	-0.159732	-0.261635
MTHFS-t	0.173664	-0.0176762	-0.101783	-0.114581	0.45535	-0.18374	-0.0859127	0.0440115	0.0811507	0.28142	0.110096	-0.00310184	1	0.0643811	-0.0314053	-0.146535	0.207522	0.0662172	0.165391	-0.00219452	-0.279522	-0.244764	-0.27155	-0.17827	-0.15911	-0.219171
MTHFS-m	-0.0594836	0.130811	0.494725	0.639418	-0.0457221	0.142773	0.508876	0.8647	0.561163	0.54658	0.756218	0.787855	0.0643811	1	0.470437	0.78759	0.815494	0.920821	0.739245	0.877007	0.347548	0.296503	0.326344	0.209039	0.264105	0.164631
MTHFD1L-t	-0.679871	-0.147058	0.693104	0.567237	-0.0341572	0.0673498	0.45427	0.450087	0.752386	0.377199	0.69343	0.194905	-0.0314053	0.470437	1	0.615491	0.606192	0.296871	0.781399	0.478675	0.151501	0.083342	0.107485	0.0216217	-0.00615904	-0.118755
MTHFD1L-m	-0.447837	-0.136597	0.365728	0.703726	-0.360571	-0.145705	0.556975	0.870773	0.546954	0.179053	0.640124	0.824943	-0.146535	0.78759	0.615491	1	0.63356	0.71173	0.638229	0.814604	0.0398918	-0.101701	-0.0203664	-0.216474	-0.115224	-0.225975
MTHFD2-t	-0.272746	0.0739262	0.691373	0.562266	0.0928418	0.157055	0.748312	0.841499	0.686103	0.529839	0.919257	0.55029	0.207522	0.815494	0.606192	0.63356	1	0.808282	0.798823	0.751292	0.17984	0.198648	0.22172	0.157342	0.137581	0.0627127
MTHFD2 -m	0.0395712	0.161696	0.34744	0.476125	0.113881	0.207291	0.628023	0.882673	0.340587	0.465135	0.648664	0.865924	0.0662172	0.920821	0.296871	0.71173	0.808282	1	0.663834	0.852345	0.168808	0.1429	0.188786	0.0802821	0.114222	0.0336379
SHMT1-t	-0.457405	0.228467	0.570579	0.690857	0.260958	0.462696	0.635321	0.714895	0.613636	0.646165	0.733332	0.413552	0.165391	0.739245	0.781399	0.638229	0.798823	0.663834	1	0.799946	0.245785	0.250395	0.274334	0.244964	0.161888	0.104903
SHMT1-m	-0.348611	0.405516	0.265325	0.830053	-0.125183	0.298682	0.753811	0.925842	0.363433	0.610079	0.728933	0.720559	-0.00219452	0.877007	0.478675	0.814604	0.751292	0.852345	0.799946	1	0.224356	0.121086	0.183925	0.0423088	0.103893	0.0239972
LV-t	-0.101683	0.24296	0.472163	0.161863	0.00813267	0.458347	-0.0228194	0.0816471	0.379497	0.503142	0.317889	-0.0802658	-0.279522	0.347548	0.151501	0.0398918	0.17984	0.168808	0.245785	0.224356	1	0.923037	0.959562	0.772431	0.963704	0.853171
LV-m	0.0770057	0.214939	0.551665	0.0848197	0.180757	0.58337	-0.0895921	0.00841656	0.3932	0.391073	0.234038	-0.178651	-0.244764	0.296503	0.083342	-0.101701	0.198648	0.1429	0.250395	0.121086	0.923037	1	0.982951	0.954155	0.961581	0.966525
MTHF-t	-0.0240015	0.197836	0.545845	0.0997636	0.152655	0.57071	-0.0220889	0.0813147	0.408142	0.406517	0.270903	-0.105529	-0.27155	0.326344	0.107485	-0.0203664	0.22172	0.188786	0.274334	0.183925	0.959562	0.982951	1	0.895889	0.978722	0.940539
MTHF-m	0.185772	0.237902	0.505248	0.0519224	0.302009	0.663617	-0.139311	-0.0682027	0.325393	0.303698	0.120617	-0.269327	-0.17827	0.209039	0.0216217	-0.216474	0.157342	0.0802821	0.244964	0.0423088	0.772431	0.954155	0.895889	1	0.86031	0.958305
(MeTHF+THF)-t	0.0475871	0.206075	0.44768	0.0208521	0.139202	0.483117	-0.127985	-0.000646306	0.342991	0.417262	0.212925	-0.159732	-0.15911	0.264105	-0.00615904	-0.115224	0.137581	0.114222	0.161888	0.103893	0.963704	0.961581	0.978722	0.86031	1	0.938784
(MeTHF+THF)-m	0.158209	0.253863	0.398542	0.022702	0.160096	0.582546	-0.174912	-0.0749102	0.258869	0.269343	0.0784629	-0.261635	-0.219171	0.164631	-0.118755	-0.225975	0.0627127	0.0336379	0.104903	0.0239972	0.853171	0.966525	0.940539	0.958305	0.938784	1

## Sheet: Inf 60 p
	ABCC3-t	ABCC3-m	RFC-1-t	RFC-1-m	PCFT-t	PCFT-m	FPGS-t	FPGS-m	GGH-t	GGH-m	TYMS-t	TYMS-m	MTHFS-t	MTHFS-m	MTHFD1L-t	MTHFD1L-m	MTHFD2-t	MTHFD2 -m	SHMT1-t	SHMT1-m	LV-t	LV-m	MTHF-t	MTHF-m	(MeTHF+THF)-t	(MeTHF+THF)-m
ABCC3-t		0.931718	0.404971	0.114571	0.389484	0.878924	0.109174	0.34393	0.221201	0.591377	0.174205	0.907762	0.631361	0.870339	0.0305444	0.194318	0.445806	0.913573	0.183796	0.323528	0.779854	0.832545	0.947527	0.607361	0.896139	0.662452
ABCC3-m	0.931718		0.371391	0.187551	0.952485	0.0465973	0.254561	0.722325	0.256435	0.032629	0.698668	0.71092	0.961345	0.718698	0.685178	0.706707	0.839167	0.655393	0.525509	0.244976	0.498802	0.550948	0.583777	0.508056	0.567872	0.479101
RFC-1-t	0.404971	0.371391		0.490029	0.81973	0.722352	0.436505	0.291436	0.000248095	0.535641	0.0268682	0.750851	0.779641	0.146033	0.0262648	0.298665	0.0267995	0.325268	0.0849825	0.458763	0.16824	0.0982908	0.102637	0.136321	0.194494	0.253967
RFC-1-m	0.114571	0.187551	0.490029		0.206693	0.571475	0.0453836	0.0199176	0.2552	0.143016	0.0311459	0.296118	0.752619	0.0465178	0.0872441	0.0231417	0.0906793	0.164203	0.0269606	0.00295667	0.655057	0.815786	0.783926	0.886725	0.954406	0.950365
PCFT-t	0.389484	0.952485	0.81973	0.206693		0.125684	0.776706	0.634023	0.841417	0.538245	0.620695	0.746209	0.186027	0.900192	0.925368	0.306046	0.79865	0.75409	0.466465	0.730413	0.982211	0.617262	0.673741	0.396386	0.701328	0.658629
PCFT-m	0.878924	0.0465973	0.722352	0.571475	0.125684		0.424785	0.840776	0.818347	0.145981	0.894579	0.644469	0.611365	0.693973	0.853339	0.687951	0.664791	0.565539	0.178126	0.401867	0.182779	0.0766756	0.084895	0.0364217	0.157222	0.0771937
FPGS-t	0.109174	0.254561	0.436505	0.0453836	0.776706	0.424785		0.00830747	0.510739	0.17794	0.0161718	0.220947	0.813447	0.133068	0.187206	0.0944293	0.0127897	0.0518594	0.048394	0.0117933	0.950109	0.805583	0.951704	0.701104	0.724573	0.628872
FPGS-m	0.34393	0.722325	0.291436	0.0199176	0.634023	0.840776	0.00830747		0.154986	0.278249	0.00896045	0.00407866	0.903911	0.00124122	0.191813	0.00104088	0.00226997	0.000717919	0.0201438	0.0001209	0.822583	0.98159	0.823296	0.851499	0.998586	0.83705
GGH-t	0.221201	0.256435	0.000248095	0.2552	0.841417	0.818347	0.510739	0.154986		0.581104	0.0167631	0.526513	0.823647	0.0914531	0.0120461	0.101799	0.0284739	0.335541	0.0591658	0.301938	0.27943	0.260973	0.241638	0.358902	0.331918	0.470171
GGH-m	0.591377	0.032629	0.535641	0.143016	0.538245	0.145981	0.17794	0.278249	0.581104		0.0571382	0.773904	0.430875	0.102081	0.282593	0.620639	0.115207	0.175546	0.0435354	0.0610709	0.138231	0.263794	0.243701	0.393618	0.230245	0.451727
TYMS-t	0.174205	0.698668	0.0268682	0.0311459	0.620695	0.894579	0.0161718	0.00896045	0.0167631	0.0571382		0.238046	0.762064	0.0113749	0.0261649	0.0461994	0.000168534	0.0424641	0.0158008	0.0167711	0.37073	0.515174	0.449007	0.739956	0.554774	0.829415
TYMS-m	0.907762	0.71092	0.750851	0.296118	0.746209	0.644469	0.220947	0.00407866	0.526513	0.773904	0.238046		0.993215	0.00679896	0.589475	0.0033069	0.0993068	0.00119879	0.234843	0.0187315	0.825545	0.621437	0.771709	0.451754	0.659366	0.465267
MTHFS-t	0.631361	0.961345	0.779641	0.752619	0.186027	0.611365	0.813447	0.903911	0.823647	0.430875	0.762064	0.993215		0.859749	0.931369	0.68625	0.565095	0.855783	0.647943	0.9952	0.434123	0.495519	0.447884	0.622193	0.660624	0.542938
MTHFS-m	0.870339	0.718698	0.146033	0.0465178	0.900192	0.693973	0.133068	0.00124122	0.0914531	0.102081	0.0113749	0.00679896	0.859749		0.170018	0.0068307	0.00403162	0.000156149	0.0145592	0.000860837	0.325106	0.405475	0.357416	0.56219	0.460909	0.649473
MTHFD1L-t	0.0305444	0.685178	0.0262648	0.0872441	0.925368	0.853339	0.187206	0.191813	0.0120461	0.282593	0.0261649	0.589475	0.931369	0.170018		0.0581877	0.0631991	0.404866	0.00760099	0.161636	0.676093	0.81895	0.767575	0.952725	0.986528	0.743857
MTHFD1L-m	0.194318	0.706707	0.298665	0.0231417	0.306046	0.687951	0.0944293	0.00104088	0.101799	0.620639	0.0461994	0.0033069	0.68625	0.0068307	0.0581877		0.0492155	0.0209645	0.0470569	0.00410521	0.912875	0.779816	0.955467	0.548037	0.751268	0.530159
MTHFD2-t	0.445806	0.839167	0.0267995	0.0906793	0.79865	0.664791	0.0127897	0.00226997	0.0284739	0.115207	0.000168534	0.0993068	0.565095	0.00403162	0.0631991	0.0492155		0.00465638	0.00557709	0.0122428	0.619079	0.582204	0.538135	0.664209	0.704673	0.863354
MTHFD2 -m	0.913573	0.655393	0.325268	0.164203	0.75409	0.565539	0.0518594	0.000717919	0.335541	0.175546	0.0424641	0.00119879	0.855783	0.000156149	0.404866	0.0209645	0.00465638		0.0363386	0.00173329	0.641077	0.693711	0.601437	0.82551	0.753375	0.9265
SHMT1-t	0.183796	0.525509	0.0849825	0.0269606	0.466465	0.178126	0.048394	0.0201438	0.0591658	0.0435354	0.0158008	0.234843	0.647943	0.0145592	0.00760099	0.0470569	0.00557709	0.0363386		0.00546148	0.493665	0.485329	0.443055	0.495156	0.655006	0.773033
SHMT1-m	0.323528	0.244976	0.458763	0.00295667	0.730413	0.401867	0.0117933	0.0001209	0.301938	0.0610709	0.0167711	0.0187315	0.9952	0.000860837	0.161636	0.00410521	0.0122428	0.00173329	0.00546148		0.533187	0.738973	0.611001	0.907615	0.775171	0.947536
LV-t	0.779854	0.498802	0.16824	0.655057	0.982211	0.182779	0.950109	0.822583	0.27943	0.138231	0.37073	0.825545	0.434123	0.325106	0.676093	0.912875	0.619079	0.641077	0.493665	0.533187		0.000139776	1.11404e-05	0.00882322	7.26759e-06	0.0016966
LV-m	0.832545	0.550948	0.0982908	0.815786	0.617262	0.0766756	0.805583	0.98159	0.260973	0.263794	0.515174	0.621437	0.495519	0.405475	0.81895	0.779816	0.582204	0.693711	0.485329	0.738973	0.000139776		3.62106e-07	1.82826e-05	9.09881e-06	5.27611e-06
MTHF-t	0.947527	0.583777	0.102637	0.783926	0.673741	0.084895	0.951704	0.823296	0.241638	0.243701	0.449007	0.771709	0.447884	0.357416	0.767575	0.955467	0.538135	0.601437	0.443055	0.611001	1.11404e-05	3.62106e-07		0.000452537	8.74071e-07	5.08823e-05
MTHF-m	0.607361	0.508056	0.136321	0.886725	0.396386	0.0364217	0.701104	0.851499	0.358902	0.393618	0.739956	0.451754	0.622193	0.56219	0.952725	0.548037	0.664209	0.82551	0.495156	0.907615	0.00882322	1.82826e-05	0.000452537		0.00140256	1.25722e-05
(MeTHF+THF)-t	0.896139	0.567872	0.194494	0.954406	0.701328	0.157222	0.724573	0.998586	0.331918	0.230245	0.554774	0.659366	0.660624	0.460909	0.986528	0.751268	0.704673	0.753375	0.655006	0.775171	7.26759e-06	9.09881e-06	8.74071e-07	0.00140256		5.70376e-05
(MeTHF+THF)-m	0.662452	0.479101	0.253967	0.950365	0.658629	0.0771937	0.628872	0.83705	0.470171	0.451727	0.829415	0.465267	0.542938	0.649473	0.743857	0.530159	0.863354	0.9265	0.773033	0.947536	0.0016966	5.27611e-06	5.08823e-05	1.25722e-05	5.70376e-05

## Sheet: Bol 60 r
	ABCC3-t	ABCC3-m	RFC-1-t	RFC-1-m	PCFT-t	PCFT-m	FPGS-t	FPGS-m	GGH-t	GGH-m	TYMS-t	TYMS-m	MTHFS-t	MTHFS-m	MTHFD1L-t	MTHFD1L-m	MTHFD2-t	MTHFD2 -m	SHMT1-t	SHMT1-m	LV-t	LV-m	MTHF-t	MTHF-m	(MeTHF+THF)-t	(MeTHF+THF)-m
ABCC3-t	1	0.253799	-0.329274	0.270008	0.331265	0.230781	0.00533775	-0.226995	0.138692	0.478689	-0.719192	-0.278738	-0.353436	-0.437305	0.0522427	-0.252061	-0.57291	0.115703	0.142225	-0.525473			0.0770267	0.300769	0.460846	0.320497
ABCC3-m	0.253799	1	0.0726976	0.586281	-0.0976521	0.596773	0.371295	0.0330082	-0.192639	0.202683	-0.465748	-0.439169	-0.454493	0.00726752	-0.220658	-0.425593	-0.297608	-0.109746	-0.163184	0.114685			-0.133511	-0.059499	-0.265221	-0.112966
RFC-1-t	-0.329274	0.0726976	1	-0.298546	-0.541529	-0.274261	0.266593	0.23808	0.339427	-0.13662	-0.0352071	-0.281311	-0.226627	-0.246864	0.593905	-0.0322558	0.38011	-0.190499	-0.0296993	-0.0984941			0.156563	-0.109182	0.178453	0.0849892
RFC-1-m	0.270008	0.586281	-0.298546	1	-0.183815	0.410349	0.0110027	0.171617	-0.393175	0.288452	-0.504584	-0.211292	-0.436721	-0.185851	-0.598218	0.118238	-0.240657	-0.366649	-0.0957649	-0.0207325			0.0158529	-0.48027	-0.213358	-0.302213
PCFT-t	0.331265	-0.0976521	-0.541529	-0.183815	1	0.0424392	-0.171621	-0.723881	-0.0689069	0.120721	0.174535	0.214714	0.421043	0.256116	-0.108055	-0.386816	-0.282421	0.229765	0.365022	-0.161799			-0.304461	0.674384	0.120428	0.519254
PCFT-m	0.230781	0.596773	-0.274261	0.410349	0.0424392	1	0.033041	0.336084	0.219454	0.074345	-0.501011	-0.151678	-0.391225	0.573397	-0.455875	0.102043	-0.761785	0.363514	0.0416666	0.577162			0.113085	0.338873	-0.0257875	-0.030629
FPGS-t	0.00533775	0.371295	0.266593	0.0110027	-0.171621	0.033041	1	0.089059	-0.481014	-0.615427	0.0316134	-0.205622	0.313589	-0.140138	0.573904	-0.268912	0.417632	0.232445	0.451928	0.0136394			-0.552849	-0.0758302	0.174651	0.161043
FPGS-m	-0.226995	0.0330082	0.23808	0.171617	-0.723881	0.336084	0.089059	1	0.138511	-0.260808	-0.23671	0.0688628	-0.256512	0.177205	0.0177233	0.766326	-0.0476101	0.334528	-0.185694	0.612295			0.200837	-0.208614	-0.142185	-0.208574
GGH-t	0.138692	-0.192639	0.339427	-0.393175	-0.0689069	0.219454	-0.481014	0.138511	1	0.412486	-0.307915	-0.0175126	-0.445815	0.13181	0.103041	0.100803	-0.572135	0.181142	-0.0575278	0.0169154			0.53593	0.478386	0.387372	0.234337
GGH-m	0.478689	0.202683	-0.13662	0.288452	0.120721	0.074345	-0.615427	-0.260808	0.412486	1	-0.357667	0.069713	-0.515502	-0.379798	-0.338954	-0.294665	-0.568797	-0.252552	-0.349467	-0.416379			0.212613	0.0355656	-0.137054	0.0932456
TYMS-t	-0.719192	-0.465748	-0.0352071	-0.504584	0.174535	-0.501011	0.0316134	-0.23671	-0.307915	-0.357667	1	0.633589	0.82031	0.249787	0.147267	-0.1043	0.597025	0.128026	0.143285	0.213638			-0.519811	-0.0369559	-0.440302	0.0708099
TYMS-m	-0.278738	-0.439169	-0.281311	-0.211292	0.214714	-0.151678	-0.205622	0.0688628	-0.0175126	0.069713	0.633589	1	0.656874	0.159861	0.0390489	0.18663	0.0332498	0.527215	0.355347	0.27196			-0.58468	0.205579	-0.368606	0.462787
MTHFS-t	-0.353436	-0.454493	-0.226627	-0.436721	0.421043	-0.391225	0.313589	-0.256512	-0.445815	-0.515502	0.82031	0.656874	1	0.183716	0.347288	-0.0717746	0.498977	0.432369	0.556206	0.12538			-0.755777	0.209304	-0.126427	0.420073
MTHFS-m	-0.437305	0.00726752	-0.246864	-0.185851	0.256116	0.573397	-0.140138	0.177205	0.13181	-0.379798	0.249787	0.159861	0.183716	1	-0.387491	0.253836	-0.283545	0.404145	0.0471493	0.842756			0.0576538	0.444158	-0.216006	-0.0782953
MTHFD1L-t	0.0522427	-0.220658	0.593905	-0.598218	-0.108055	-0.455875	0.573904	0.0177233	0.103041	-0.338954	0.147267	0.0390489	0.347288	-0.387491	1	-0.173691	0.433095	0.340957	0.445882	-0.289846			-0.333629	0.233187	0.417022	0.542392
MTHFD1L-m	-0.252061	-0.425593	-0.0322558	0.118238	-0.386816	0.102043	-0.268912	0.766326	0.100803	-0.294665	-0.1043	0.18663	-0.0717746	0.253836	-0.173691	1	0.00294158	0.186278	-0.0698172	0.478392			0.350398	-0.152368	0.0234534	-0.177009
MTHFD2-t	-0.57291	-0.297608	0.38011	-0.240657	-0.282421	-0.761785	0.417632	-0.0476101	-0.572135	-0.568797	0.597025	0.0332498	0.498977	-0.283545	0.433095	0.00294158	1	-0.299353	0.0226834	-0.15173			-0.299722	-0.520839	-0.16402	-0.179526
MTHFD2 -m	0.115703	-0.109746	-0.190499	-0.366649	0.229765	0.363514	0.232445	0.334528	0.181142	-0.252552	0.128026	0.527215	0.432369	0.404145	0.340957	0.186278	-0.299353	1	0.441724	0.505862			-0.437672	0.677732	0.0361825	0.593192
SHMT1-t	0.142225	-0.163184	-0.0296993	-0.0957649	0.365022	0.0416666	0.451928	-0.185694	-0.0575278	-0.349467	0.143285	0.355347	0.556206	0.0471493	0.445882	-0.0698172	0.0226834	0.441724	1	-0.172157			-0.589162	0.407244	0.520111	0.728507
SHMT1-m	-0.525473	0.114685	-0.0984941	-0.0207325	-0.161799	0.577162	0.0136394	0.612295	0.0169154	-0.416379	0.213638	0.27196	0.12538	0.842756	-0.289846	0.478392	-0.15173	0.505862	-0.172157	1			-0.051806	0.180124	-0.448901	-0.154798
LV-t
LV-m
MTHF-t	0.0770267	-0.133511	0.156563	0.0158529	-0.304461	0.113085	-0.552849	0.200837	0.53593	0.212613	-0.519811	-0.58468	-0.755777	0.0576538	-0.333629	0.350398	-0.299722	-0.437672	-0.589162	-0.051806			1	-0.137424	0.288657	-0.538481
MTHF-m	0.300769	-0.059499	-0.109182	-0.48027	0.674384	0.338873	-0.0758302	-0.208614	0.478386	0.0355656	-0.0369559	0.205579	0.209304	0.444158	0.233187	-0.152368	-0.520839	0.677732	0.407244	0.180124			-0.137424	1	0.297793	0.722165
(MeTHF+THF)-t	0.460846	-0.265221	0.178453	-0.213358	0.120428	-0.0257875	0.174651	-0.142185	0.387372	-0.137054	-0.440302	-0.368606	-0.126427	-0.216006	0.417022	0.0234534	-0.16402	0.0361825	0.520111	-0.448901			0.288657	0.297793	1	0.31329
(MeTHF+THF)-m	0.320497	-0.112966	0.0849892	-0.302213	0.519254	-0.030629	0.161043	-0.208574	0.234337	0.0932456	0.0708099	0.462787	0.420073	-0.0782953	0.542392	-0.177009	-0.179526	0.593192	0.728507	-0.154798			-0.538481	0.722165	0.31329	1

## Sheet: Bol 60 p
	ABCC3-t	ABCC3-m	RFC-1-t	RFC-1-m	PCFT-t	PCFT-m	FPGS-t	FPGS-m	GGH-t	GGH-m	TYMS-t	TYMS-m	MTHFS-t	MTHFS-m	MTHFD1L-t	MTHFD1L-m	MTHFD2-t	MTHFD2 -m	SHMT1-t	SHMT1-m	LV-t	LV-m	MTHF-t	MTHF-m	(MeTHF+THF)-t	(MeTHF+THF)-m
ABCC3-t		0.479216	0.352858	0.450568	0.349779	0.521206	0.988324	0.528253	0.702381	0.161622	0.0190659	0.435467	0.316414	0.206297	0.886031	0.482333	0.0834274	0.750261	0.715101	0.118795			0.8325	0.398425	0.180097	0.366598
ABCC3-m	0.479216		0.841812	0.0748615	0.788411	0.0685556	0.290805	0.927873	0.593895	0.5744	0.174902	0.204147	0.186962	0.984103	0.540135	0.220108	0.403644	0.762802	0.674854	0.752399			0.713095	0.870306	0.458946	0.756016
RFC-1-t	0.352858	0.841812		0.402091	0.105937	0.443181	0.456537	0.50773	0.337296	0.70666	0.92308	0.431061	0.52894	0.491708	0.0702431	0.929514	0.27859	0.59808	0.939541	0.786622			0.665791	0.763991	0.621829	0.815423
RFC-1-m	0.450568	0.0748615	0.402091		0.611218	0.238853	0.975934	0.635451	0.261007	0.418943	0.136922	0.557887	0.206974	0.607205	0.0677149	0.744941	0.503007	0.297357	0.806394	0.954667			0.96533	0.160043	0.553951	0.396051
PCFT-t	0.349779	0.788411	0.105937	0.611218		0.907331	0.635443	0.0179357	0.84998	0.739738	0.629625	0.551374	0.225612	0.475073	0.766371	0.269487	0.429167	0.523092	0.334079	0.655185			0.392371	0.0324504	0.740352	0.124026
PCFT-m	0.521206	0.0685556	0.443181	0.238853	0.907331		0.927802	0.342381	0.542404	0.838266	0.140182	0.675733	0.263591	0.0831051	0.185456	0.779092	0.0104471	0.301822	0.91524	0.0806381			0.755766	0.338135	0.943627	0.933062
FPGS-t	0.988324	0.290805	0.456537	0.975934	0.635443	0.927802		0.806721	0.159303	0.058221	0.930915	0.568743	0.377595	0.699398	0.0827702	0.452479	0.22979	0.518121	0.221991	0.970169			0.0974211	0.835072	0.629393	0.656713
FPGS-m	0.528253	0.927873	0.50773	0.635451	0.0179357	0.342381	0.806721		0.702754	0.466731	0.510248	0.850075	0.474366	0.624308	0.961242	0.00973079	0.896089	0.34476	0.63241	0.059879			0.577965	0.563004	0.695183	0.56308
GGH-t	0.702381	0.593895	0.337296	0.261007	0.84998	0.542404	0.159303	0.702754		0.236173	0.386747	0.961703	0.196586	0.716623	0.776976	0.78172	0.0839427	0.616499	0.883128	0.963008			0.110316	0.161926	0.26874	0.514623
GGH-m	0.161622	0.5744	0.70666	0.418943	0.739738	0.838266	0.058221	0.466731	0.236173		0.310244	0.848242	0.127249	0.279017	0.338013	0.408532	0.0861841	0.481452	0.356603	0.231334			0.555368	0.922299	0.705763	0.79779
TYMS-t	0.0190659	0.174902	0.92308	0.136922	0.629625	0.140182	0.930915	0.510248	0.386747	0.310244		0.0492018	0.00364938	0.486427	0.68475	0.77431	0.0684085	0.724488	0.713051	0.553418			0.123551	0.919269	0.202846	0.845878
TYMS-m	0.435467	0.204147	0.431061	0.557887	0.551374	0.675733	0.568743	0.850075	0.961703	0.848242	0.0492018		0.0390692	0.659105	0.914711	0.605671	0.927347	0.117355	0.348005	0.44717			0.0758554	0.568825	0.294587	0.178029
MTHFS-t	0.316414	0.186962	0.52894	0.206974	0.225612	0.263591	0.377595	0.474366	0.196586	0.127249	0.00364938	0.0390692		0.611413	0.325493	0.843799	0.142059	0.212056	0.119903	0.730003			0.0114508	0.561683	0.727819	0.226796
MTHFS-m	0.206297	0.984103	0.491708	0.607205	0.475073	0.0831051	0.699398	0.624308	0.716623	0.279017	0.486427	0.659105	0.611413		0.26858	0.479149	0.427252	0.24673	0.904126	0.00220234			0.874301	0.198455	0.548923	0.829775
MTHFD1L-t	0.886031	0.540135	0.0702431	0.0677149	0.766371	0.185456	0.0827702	0.961242	0.776976	0.338013	0.68475	0.914711	0.325493	0.26858		0.631308	0.211202	0.334982	0.229008	0.416597			0.346139	0.516748	0.230541	0.105272
MTHFD1L-m	0.482333	0.220108	0.929514	0.744941	0.269487	0.779092	0.452479	0.00973079	0.78172	0.408532	0.77431	0.605671	0.843799	0.479149	0.631308		0.993565	0.606364	0.858346	0.161919			0.320884	0.674325	0.948724	0.624698
MTHFD2-t	0.0834274	0.403644	0.27859	0.503007	0.429167	0.0104471	0.22979	0.896089	0.0839427	0.0861841	0.0684085	0.927347	0.142059	0.427252	0.211202	0.993565		0.400759	0.95381	0.675626			0.40015	0.12268	0.650703	0.619701
MTHFD2 -m	0.750261	0.762802	0.59808	0.297357	0.523092	0.301822	0.518121	0.34476	0.616499	0.481452	0.724488	0.117355	0.212056	0.24673	0.334982	0.606364	0.400759		0.233904	0.135767			0.205873	0.0312782	0.920954	0.0706673
SHMT1-t	0.715101	0.674854	0.939541	0.806394	0.334079	0.91524	0.221991	0.63241	0.883128	0.356603	0.713051	0.348005	0.119903	0.904126	0.229008	0.858346	0.95381	0.233904		0.657832			0.0950421	0.276644	0.151181	0.0260099
SHMT1-m	0.118795	0.752399	0.786622	0.954667	0.655185	0.0806381	0.970169	0.059879	0.963008	0.231334	0.553418	0.44717	0.730003	0.00220234	0.416597	0.161919	0.675626	0.135767	0.657832				0.886978	0.618517	0.193131	0.669378
LV-t
LV-m
MTHF-t	0.8325	0.713095	0.665791	0.96533	0.392371	0.755766	0.0974211	0.577965	0.110316	0.555368	0.123551	0.0758554	0.0114508	0.874301	0.346139	0.320884	0.40015	0.205873	0.0950421	0.886978				0.704998	0.418598	0.108307
MTHF-m	0.398425	0.870306	0.763991	0.160043	0.0324504	0.338135	0.835072	0.563004	0.161926	0.922299	0.919269	0.568825	0.561683	0.198455	0.516748	0.674325	0.12268	0.0312782	0.276644	0.618517			0.704998		0.403338	0.0183438
(MeTHF+THF)-t	0.180097	0.458946	0.621829	0.553951	0.740352	0.943627	0.629393	0.695183	0.26874	0.705763	0.202846	0.294587	0.727819	0.548923	0.230541	0.948724	0.650703	0.920954	0.151181	0.193131			0.418598	0.403338		0.378074
(MeTHF+THF)-m	0.366598	0.756016	0.815423	0.396051	0.124026	0.933062	0.656713	0.56308	0.514623	0.79779	0.845878	0.178029	0.226796	0.829775	0.105272	0.624698	0.619701	0.0706673	0.0260099	0.669378			0.108307	0.0183438	0.378074

## Sheet: Inf 200 r
	ABCC3-t	ABCC3-m	RFC-1-t	RFC-1-m	PCFT-t	PCFT-m	FPGS-t	FPGS-m	GGH-t	GGH-m	TYMS-t	TYMS-m	MTHFS-t	MTHFS-m	MTHFD1L-t	MTHFD1L-m	MTHFD2-t	MTHFD2 -m	SHMT1-t	SHMT1-m	LV-t	LV-m	MTHF-t	MTHF-m	(MeTHF+THF)-t	(MeTHF+THF)-m
ABCC3-t	1	-0.696626	-0.124027	-0.486111	-0.257625	-0.47716	0.221271	-0.383247	-0.384397	-0.212118	-0.358534	0.126334	-0.405951	-0.336027	0.0773273	-0.261711	-0.11971	-0.109165	-0.302423	-0.364093	0.133531	0.0325491	0.0467541	0.111355	0.0685349	0.106178
ABCC3-m	-0.696626	1	-0.354033	0.651545	-0.056061	0.156659	-0.623528	0.597833	0.216871	-0.117191	-0.0651968	-0.131319	0.267925	0.486524	-0.576028	0.585623	-0.184191	0.0660592	0.163696	0.633141	0.119604	-0.383238	-0.161908	-0.512947	-0.0818293	-0.422601
RFC-1-t	-0.124027	-0.354033	1	-0.531388	0.373638	0.57579	0.156188	-0.284754	0.204127	0.542004	0.354407	0.0279188	0.158644	0.150208	0.569933	-0.560058	0.3056	0.293782	0.423856	-0.0407489	0.204037	0.736983	0.643596	0.802579	0.485183	0.798489
RFC-1-m	-0.486111	0.651545	-0.531388	1	-0.218048	-0.340185	-0.0632063	0.466711	0.19373	-0.312134	0.00575461	-0.19939	-0.103623	0.0942436	-0.0616346	0.384933	-0.0745004	-0.196696	-0.0437988	0.279153	-0.0320092	-0.431319	-0.233578	-0.527079	-0.279596	-0.550359
PCFT-t	-0.257625	-0.056061	0.373638	-0.218048	1	0.135456	-0.150256	0.370147	0.719337	0.613873	0.506843	0.594939	0.289026	0.37181	0.304568	0.00264296	0.280551	0.441601	0.665836	0.227352	-0.505172	0.588169	0.0255527	0.559731	-0.342382	0.418649
PCFT-m	-0.47716	0.156659	0.57579	-0.340185	0.135456	1	-0.314636	0.0517994	0.0142166	0.393437	0.117615	0.000721932	0.438172	0.468701	-0.0961006	0.186091	0.16396	0.544463	0.299674	0.289874	0.343139	0.38932	0.430236	0.340431	0.508516	0.332135
FPGS-t	0.221271	-0.623528	0.156188	-0.0632063	-0.150256	-0.314636	1	-0.581463	-0.03829	0.0842411	0.0776262	-0.0334873	-0.087951	-0.714818	0.520103	-0.650307	-0.180162	-0.48427	-0.518437	-0.776653	-0.299341	-0.0823448	-0.0022364	0.0852414	-0.0821952	0.186416
FPGS-m	-0.383247	0.597833	-0.284754	0.466711	0.370147	0.0517994	-0.581463	1	0.444119	0.358461	0.277532	0.546789	0.38156	0.579822	-0.295107	0.786388	0.14874	0.623463	0.556875	0.845653	0.144428	0.176116	0.140334	-0.0235416	-0.0511939	-0.163171
GGH-t	-0.384397	0.216871	0.204127	0.19373	0.719337	0.0142166	-0.03829	0.444119	1	0.620405	0.0656	0.612234	0.536575	0.565361	0.247779	0.0984218	0.0579176	0.408401	0.29502	0.376461	-0.454571	0.404293	-0.0763568	0.405922	-0.47955	0.490652
GGH-m	-0.212118	-0.117191	0.542004	-0.312134	0.613873	0.393437	0.0842411	0.358461	0.620405	1	0.377138	0.770789	0.779951	0.311687	0.168908	0.0118344	0.150988	0.644205	0.377179	0.349512	0.00211527	0.675544	0.471736	0.669651	0.179312	0.724906
TYMS-t	-0.358534	-0.0651968	0.354407	0.00575461	0.506843	0.117615	0.0776262	0.277532	0.0656	0.377138	1	0.104443	-0.00219631	-0.22777	0.364679	-0.142442	0.470801	0.109364	0.691211	0.0826849	-0.0309966	0.400631	0.366756	0.32346	0.219052	0.043879
TYMS-m	0.126334	-0.131319	0.0279188	-0.19939	0.594939	0.000721932	-0.0334873	0.546789	0.612234	0.770789	0.104443	1	0.601379	0.348873	-0.0551548	0.341397	-0.0605726	0.656412	0.23412	0.354544	-0.164731	0.437493	0.173856	0.397819	-0.156019	0.404693
MTHFS-t	-0.405951	0.267925	0.158644	-0.103623	0.289026	0.438172	-0.087951	0.38156	0.536575	0.779951	-0.00219631	0.601379	1	0.388396	-0.306638	0.298318	-0.0397464	0.506061	-0.000765131	0.452535	-0.0439245	0.243037	0.0818711	0.233249	0.00491849	0.450051
MTHFS-m	-0.336027	0.486524	0.150208	0.0942436	0.37181	0.468701	-0.714818	0.579822	0.565361	0.311687	-0.22777	0.348873	0.388396	1	-0.149412	0.561081	0.146341	0.756787	0.452876	0.778296	0.157563	0.403367	0.131003	0.290888	-0.0369631	0.286533
MTHFD1L-t	0.0773273	-0.576028	0.569933	-0.0616346	0.304568	-0.0961006	0.520103	-0.295107	0.247779	0.168908	0.364679	-0.0551548	-0.306638	-0.149412	1	-0.599664	0.510822	-0.00217243	0.262806	-0.306072	-0.163394	0.593694	0.251029	0.665119	-0.0275669	0.489896
MTHFD1L-m	-0.261711	0.585623	-0.560058	0.384933	0.00264296	0.186091	-0.650307	0.786388	0.0984218	0.0118344	-0.142442	0.341397	0.298318	0.561081	-0.599664	1	-0.0226712	0.547168	0.167039	0.677969	0.166696	-0.142767	-0.123782	-0.332789	-0.0900917	-0.437833
MTHFD2-t	-0.11971	-0.184191	0.3056	-0.0745004	0.280551	0.16396	-0.180162	0.14874	0.0579176	0.150988	0.470801	-0.0605726	-0.0397464	0.146341	0.510822	-0.0226712	1	0.359279	0.562406	0.312115	0.0543723	0.660739	0.0920124	0.588873	0.041305	0.283294
MTHFD2 -m	-0.109165	0.0660592	0.293782	-0.196696	0.441601	0.544463	-0.48427	0.623463	0.408401	0.644205	0.109364	0.656412	0.506061	0.756787	-0.00217243	0.547168	0.359279	1	0.563657	0.71779	0.316915	0.712723	0.45637	0.582294	0.249705	0.447355
SHMT1-t	-0.302423	0.163696	0.423856	-0.0437988	0.665836	0.299674	-0.518437	0.556875	0.29502	0.377179	0.691211	0.23412	-0.000765131	0.452876	0.262806	0.167039	0.562406	0.563657	1	0.572098	0.171339	0.663437	0.453236	0.517997	0.223511	0.214125
SHMT1-m	-0.364093	0.633141	-0.0407489	0.279153	0.227352	0.289874	-0.776653	0.845653	0.376461	0.349512	0.0826849	0.354544	0.452535	0.778296	-0.306072	0.677969	0.312115	0.71779	0.572098	1	0.398885	0.339613	0.250131	0.159541	0.158883	0.0988552
LV-t	0.133531	0.119604	0.204037	-0.0320092	-0.505172	0.343139	-0.299341	0.144428	-0.454571	0.00211527	-0.0309966	-0.164731	-0.0439245	0.157563	-0.163394	0.166696	0.0543723	0.316915	0.171339	0.398885	1	0.162277	0.752209	0.0704076	0.895817	0.0499607
LV-m	0.0325491	-0.383238	0.736983	-0.431319	0.588169	0.38932	-0.0823448	0.176116	0.404293	0.675544	0.400631	0.437493	0.243037	0.403367	0.593694	-0.142767	0.660739	0.712723	0.663437	0.339613	0.162277	1	0.552287	0.972179	0.266136	0.794237
MTHF-t	0.0467541	-0.161908	0.643596	-0.233578	0.0255527	0.430236	-0.0022364	0.140334	-0.0763568	0.471736	0.366756	0.173856	0.0818711	0.131003	0.251029	-0.123782	0.0920124	0.45637	0.453236	0.250131	0.752209	0.552287	1	0.500861	0.873078	0.433737
MTHF-m	0.111355	-0.512947	0.802579	-0.527079	0.559731	0.340431	0.0852414	-0.0235416	0.405922	0.669651	0.32346	0.397819	0.233249	0.290888	0.665119	-0.332789	0.588873	0.582294	0.517997	0.159541	0.0704076	0.972179	0.500861	1	0.218863	0.887604
(MeTHF+THF)-t	0.0685349	-0.0818293	0.485183	-0.279596	-0.342382	0.508516	-0.0821952	-0.0511939	-0.47955	0.179312	0.219052	-0.156019	0.00491849	-0.0369631	-0.0275669	-0.0900917	0.041305	0.249705	0.223511	0.158883	0.895817	0.266136	0.873078	0.218863	1	0.192967
(MeTHF+THF)-m	0.106178	-0.422601	0.798489	-0.550359	0.418649	0.332135	0.186416	-0.163171	0.490652	0.724906	0.043879	0.404693	0.450051	0.286533	0.489896	-0.437833	0.283294	0.447355	0.214125	0.0988552	0.0499607	0.794237	0.433737	0.887604	0.192967	1

## Sheet: Inf 200 p
	ABCC3-t	ABCC3-m	RFC-1-t	RFC-1-m	PCFT-t	PCFT-m	FPGS-t	FPGS-m	GGH-t	GGH-m	TYMS-t	TYMS-m	MTHFS-t	MTHFS-m	MTHFD1L-t	MTHFD1L-m	MTHFD2-t	MTHFD2 -m	SHMT1-t	SHMT1-m	LV-t	LV-m	MTHF-t	MTHF-m	(MeTHF+THF)-t	(MeTHF+THF)-m
ABCC3-t		0.0251991	0.732826	0.154288	0.472383	0.163158	0.53898	0.274311	0.272751	0.556312	0.308987	0.728014	0.244422	0.342467	0.831854	0.465133	0.741854	0.764026	0.395707	0.300995	0.713053	0.928874	0.897949	0.759408	0.850782	0.770336
ABCC3-m	0.0251991		0.315539	0.041251	0.877751	0.665596	0.0540736	0.0679385	0.547285	0.747136	0.857987	0.717642	0.454205	0.153886	0.081376	0.0752692	0.610475	0.856124	0.651358	0.0494122	0.742077	0.274323	0.654966	0.129474	0.822192	0.223718
RFC-1-t	0.732826	0.315539		0.11395	0.287531	0.0815314	0.666552	0.425199	0.571618	0.10557	0.314992	0.938975	0.661569	0.678734	0.0854168	0.0922325	0.390512	0.410004	0.2222	0.91101	0.571791	0.0150259	0.0446554	0.00519724	0.155193	0.00561175
RFC-1-m	0.154288	0.041251	0.11395		0.545059	0.336148	0.862287	0.173892	0.591766	0.379932	0.987412	0.580765	0.775742	0.795663	0.865685	0.272026	0.837932	0.585992	0.904374	0.434755	0.930052	0.213291	0.516025	0.117467	0.433995	0.0992555
PCFT-t	0.472383	0.877751	0.287531	0.545059		0.709068	0.678637	0.292416	0.0190302	0.0590402	0.134884	0.0696319	0.417976	0.290083	0.392196	0.994219	0.43236	0.201361	0.0355777	0.527586	0.13639	0.0736997	0.94414	0.0924643	0.332834	0.228539
PCFT-m	0.163158	0.665596	0.0815314	0.336148	0.709068		0.375918	0.886992	0.968907	0.260661	0.746246	0.998421	0.205296	0.171817	0.791711	0.606732	0.650825	0.103686	0.400229	0.41655	0.331696	0.26613	0.214572	0.335776	0.133388	0.348436
FPGS-t	0.53898	0.0540736	0.666552	0.862287	0.678637	0.375918		0.077879	0.916363	0.817025	0.831212	0.926829	0.809089	0.0201636	0.123303	0.0417693	0.618441	0.156088	0.124724	0.00823175	0.400779	0.821087	0.995108	0.814883	0.821408	0.606093
FPGS-m	0.274311	0.0679385	0.425199	0.173892	0.292416	0.886992	0.077879		0.198499	0.309092	0.437538	0.101923	0.276607	0.0789245	0.407795	0.00697571	0.681735	0.0541063	0.0945013	0.002052	0.690573	0.626474	0.698994	0.948531	0.888306	0.652417
GGH-t	0.272751	0.547285	0.571618	0.591766	0.0190302	0.968907	0.916363	0.198499		0.0556487	0.857116	0.059912	0.109805	0.0885306	0.490052	0.786776	0.873729	0.24131	0.407941	0.283612	0.186877	0.24654	0.83394	0.244458	0.16076	0.149902
GGH-m	0.556312	0.747136	0.10557	0.379932	0.0590402	0.260661	0.817025	0.309092	0.0556487		0.282677	0.00906124	0.0077897	0.38065	0.640876	0.974116	0.677142	0.044388	0.28262	0.322193	0.995373	0.032041	0.168679	0.0341577	0.620125	0.0176951
TYMS-t	0.308987	0.857987	0.314992	0.987412	0.134884	0.746246	0.831212	0.437538	0.857116	0.282677		0.774008	0.995196	0.526807	0.300158	0.694653	0.169642	0.763607	0.02685	0.820358	0.93226	0.251254	0.297205	0.361931	0.543162	0.904199
TYMS-m	0.728014	0.717642	0.938975	0.580765	0.0696319	0.998421	0.926829	0.101923	0.059912	0.00906124	0.774008		0.0659002	0.323139	0.879715	0.334318	0.867983	0.0392553	0.515023	0.314792	0.649272	0.20608	0.630979	0.254908	0.666896	0.246028
MTHFS-t	0.244422	0.454205	0.661569	0.775742	0.417976	0.205296	0.809089	0.276607	0.109805	0.0077897	0.995196	0.0659002		0.267365	0.388821	0.40247	0.913192	0.135587	0.998326	0.189108	0.9041	0.498661	0.822103	0.516633	0.989241	0.191853
MTHFS-m	0.342467	0.153886	0.678734	0.795663	0.290083	0.171817	0.0201636	0.0789245	0.0885306	0.38065	0.526807	0.323139	0.267365		0.680361	0.0915111	0.686648	0.0112775	0.188734	0.00800939	0.663761	0.247728	0.718299	0.414846	0.919254	0.422184
MTHFD1L-t	0.831854	0.081376	0.0854168	0.865685	0.392196	0.791711	0.123303	0.407795	0.490052	0.640876	0.300158	0.879715	0.388821	0.680361		0.0668807	0.131342	0.995248	0.4632	0.389742	0.651966	0.0703686	0.484189	0.0358488	0.939743	0.150627
MTHFD1L-m	0.465133	0.0752692	0.0922325	0.272026	0.994219	0.606732	0.0417693	0.00697571	0.786776	0.974116	0.694653	0.334318	0.40247	0.0915111	0.0668807		0.950432	0.101638	0.644628	0.0311963	0.645317	0.693986	0.733338	0.34743	0.804516	0.205687
MTHFD2-t	0.741854	0.610475	0.390512	0.837932	0.43236	0.650825	0.618441	0.681735	0.873729	0.677142	0.169642	0.867983	0.913192	0.686648	0.131342	0.950432		0.307909	0.0905814	0.379963	0.881412	0.0375362	0.800418	0.0732698	0.909799	0.42768
MTHFD2 -m	0.764026	0.856124	0.410004	0.585992	0.201361	0.103686	0.156088	0.0541063	0.24131	0.044388	0.763607	0.0392553	0.135587	0.0112775	0.995248	0.101638	0.307909		0.0897096	0.019413	0.37228	0.0207046	0.184918	0.0773533	0.486575	0.194857
SHMT1-t	0.395707	0.651358	0.2222	0.904374	0.0355777	0.400229	0.124724	0.0945013	0.407941	0.28262	0.02685	0.515023	0.998326	0.188734	0.4632	0.644628	0.0905814	0.0897096		0.083967	0.636006	0.0364909	0.188338	0.1251	0.534771	0.552492
SHMT1-m	0.300995	0.0494122	0.91101	0.434755	0.527586	0.41655	0.00823175	0.002052	0.283612	0.322193	0.820358	0.314792	0.189108	0.00800939	0.389742	0.0311963	0.379963	0.019413	0.083967		0.253521	0.337015	0.485805	0.659752	0.661085	0.785855
LV-t	0.713053	0.742077	0.571791	0.930052	0.13639	0.331696	0.400779	0.690573	0.186877	0.995373	0.93226	0.649272	0.9041	0.663761	0.651966	0.645317	0.881412	0.37228	0.636006	0.253521		0.654221	0.0120778	0.846745	0.000453748	0.890983
LV-m	0.928874	0.274323	0.0150259	0.213291	0.0736997	0.26613	0.821087	0.626474	0.24654	0.032041	0.251254	0.20608	0.498661	0.247728	0.0703686	0.693986	0.0375362	0.0207046	0.0364909	0.337015	0.654221		0.0978336	2.53465e-06	0.457339	0.00606713
MTHF-t	0.897949	0.654966	0.0446554	0.516025	0.94414	0.214572	0.995108	0.698994	0.83394	0.168679	0.297205	0.630979	0.822103	0.718299	0.484189	0.733338	0.800418	0.184918	0.188338	0.485805	0.0120778	0.0978336		0.14032	0.000971411	0.210451
MTHF-m	0.759408	0.129474	0.00519724	0.117467	0.0924643	0.335776	0.814883	0.948531	0.244458	0.0341577	0.361931	0.254908	0.516633	0.414846	0.0358488	0.34743	0.0732698	0.0773533	0.1251	0.659752	0.846745	2.53465e-06	0.14032		0.543519	0.000608369
(MeTHF+THF)-t	0.850782	0.822192	0.155193	0.433995	0.332834	0.133388	0.821408	0.888306	0.16076	0.620125	0.543162	0.666896	0.989241	0.919254	0.939743	0.804516	0.909799	0.486575	0.534771	0.661085	0.000453748	0.457339	0.000971411	0.543519		0.593254
(MeTHF+THF)-m	0.770336	0.223718	0.00561175	0.0992555	0.228539	0.348436	0.606093	0.652417	0.149902	0.0176951	0.904199	0.246028	0.191853	0.422184	0.150627	0.205687	0.42768	0.194857	0.552492	0.785855	0.890983	0.00606713	0.210451	0.000608369	0.593254

## Sheet: Bol 200 r
	ABCC3-t	ABCC3-m	RFC-1-t	RFC-1-m	PCFT-t	PCFT-m	FPGS-t	FPGS-m	GGH-t	GGH-m	TYMS-t	TYMS-m	MTHFS-t	MTHFS-m	MTHFD1L-t	MTHFD1L-m	MTHFD2-t	MTHFD2 -m	SHMT1-t	SHMT1-m	LV-t	LV-m	MTHF-t	MTHF-m	(MeTHF+THF)-t	(MeTHF+THF)-m
ABCC3-t	1	0.555296	0.254766	-0.489232	0.10793	0.13232	0.239552	-0.671595	-0.0930496	-0.492046	-0.24447	0.0058433	-0.38342	0.614784	-0.455052	-0.499828	0.608027	0.445562	-0.12138	0.301118			-0.00479465	-0.89569	0.29546	-0.0545098
ABCC3-m	0.555296	1	0.721559	0.0765844	0.409715	0.33515	0.51452	-0.370632	-0.0152412	-0.515956	-0.0635776	0.00930653	0.123203	0.59936	-0.535669	-0.376029	0.216549	0.0617776	0.220054	0.330849			0.0641185	-0.475982	0.0748615	0.143354
RFC-1-t	0.254766	0.721559	1	0.532117	0.463632	0.290751	0.634099	-0.114006	-0.138623	-0.634443	0.148007	-0.0839553	0.118196	0.452469	0.0355656	-0.20464	0.00736392	0.051112	0.145049	0.183112			-0.255897	-0.160494	-0.027303	-0.15384
RFC-1-m	-0.489232	0.0765844	0.532117	1	0.591919	-0.0404847	0.592808	0.312569	0.066872	-0.18494	-0.106613	0.00201217	0.223038	0.0447855	0.346648	0.206387	-0.694341	-0.286827	0.00421099	0.0228108			-0.355882	0.42874	-0.42103	-0.360483
PCFT-t	0.10793	0.409715	0.463632	0.591919	1	0.24332	0.733995	-0.222208	0.503138	-0.655501	-0.559937	-0.0622084	0.475454	0.311304	0.165068	-0.00665025	-0.286334	-0.0339812	0.443206	0.220973			-0.174429	-0.2375	0.205458	0.0417482
PCFT-m	0.13232	0.33515	0.290751	-0.0404847	0.24332	1	0.137326	-0.600731	0.31119	-0.321361	0.504707	0.0436715	0.468569	0.161247	0.311614	-0.679434	0.578316	0.0813897	0.575236	0.217352			-0.506927	0.105195	0.289513	0.557761
FPGS-t	0.239552	0.51452	0.634099	0.592808	0.733995	0.137326	1	-0.429646	-0.20113	-0.338889	-0.399743	-0.425034	-0.00836289	0.188943	0.0106488	-0.318951	-0.375213	-0.403386	-0.00372865	-0.150217			-0.18455	-0.345072	-0.125778	-0.479087
FPGS-m	-0.671595	-0.370632	-0.114006	0.312569	-0.222208	-0.600731	-0.429646	1	0.0871881	0.191572	0.0260414	0.210043	0.173155	-0.269938	0.0923602	0.889826	-0.522619	0.00440534	-0.0433058	-0.0427755			0.341839	0.53631	-0.178339	0.00273358
GGH-t	-0.0930496	-0.0152412	-0.138623	0.066872	0.503138	0.31119	-0.20113	0.0871881	1	-0.501155	-0.221362	0.534713	0.657728	0.299602	0.189122	0.216837	0.168661	0.501264	0.617343	0.604437			-0.155784	0.112539	0.389341	0.702399
GGH-m	-0.492046	-0.515956	-0.634443	-0.18494	-0.655501	-0.321361	-0.338889	0.191572	-0.501155	1	0.208137	-0.174121	-0.347255	-0.612153	-0.147507	0.0253471	-0.327441	-0.574166	-0.462039	-0.50199			0.201672	0.44133	-0.504574	-0.264249
TYMS-t	-0.24447	-0.0635776	0.148007	-0.106613	-0.559937	0.504707	-0.399743	0.0260414	-0.221362	0.208137	1	0.162984	0.0259858	-0.0984859	0.272652	-0.34041	0.448885	0.0727392	0.0346803	0.0285982			-0.395505	0.559962	-0.155292	0.256046
TYMS-m	0.0058433	0.00930653	-0.0839553	0.00201217	-0.0622084	0.0436715	-0.425034	0.210043	0.534713	-0.174121	0.162984	1	-0.0829985	0.674274	-0.240613	0.00381379	0.275131	0.743839	-0.169256	0.91363			-0.449934	0.286402	-0.343972	0.2939
MTHFS-t	-0.38342	0.123203	0.118196	0.223038	0.475454	0.468569	-0.00836289	0.173155	0.657728	-0.347255	0.0259858	-0.0829985	1	-0.227224	0.393507	0.279429	-0.0431596	-0.106471	0.950634	0.00404591			0.163461	0.261386	0.56559	0.742722
MTHFS-m	0.614784	0.59936	0.452469	0.0447855	0.311304	0.161247	0.188943	-0.269938	0.299602	-0.612153	-0.0984859	0.674274	-0.227224	1	-0.446879	-0.335481	0.38894	0.710466	-0.166893	0.883632			-0.424217	-0.35195	-0.175825	0.0433595
MTHFD1L-t	-0.455052	-0.535669	0.0355656	0.346648	0.165068	0.311614	0.0106488	0.0923602	0.189122	-0.147507	0.272652	-0.240613	0.393507	-0.446879	1	0.117844	-0.0582544	-0.0710797	0.36015	-0.29311			-0.387653	0.430406	0.28556	0.057944
MTHFD1L-m	-0.499828	-0.376029	-0.20464	0.206387	-0.00665025	-0.679434	-0.318951	0.889826	0.216837	0.0253471	-0.34041	0.00381379	0.279429	-0.335481	0.117844	1	-0.545426	-0.00577185	0.12515	-0.156967			0.562964	0.215227	0.150482	0.0356659
MTHFD2-t	0.608027	0.216549	0.00736392	-0.694341	-0.286334	0.578316	-0.375213	-0.522619	0.168661	-0.327441	0.448885	0.275131	-0.0431596	0.38894	-0.0582544	-0.545426	1	0.625588	0.199639	0.398832			-0.246161	-0.311175	0.425858	0.511886
MTHFD2 -m	0.445562	0.0617776	0.051112	-0.286827	-0.0339812	0.0813897	-0.403386	0.00440534	0.501264	-0.574166	0.0727392	0.743839	-0.106471	0.710466	-0.0710797	-0.00577185	0.625588	1	-0.0116615	0.809479			-0.327653	-0.195702	0.189936	0.320273
SHMT1-t	-0.12138	0.220054	0.145049	0.00421099	0.443206	0.575236	-0.00372865	-0.0433058	0.617343	-0.462039	0.0346803	-0.169256	0.950634	-0.166893	0.36015	0.12515	0.199639	-0.0116615	1	-0.00639494			0.192312	0.0221489	0.760053	0.797431
SHMT1-m	0.301118	0.330849	0.183112	0.0228108	0.220973	0.217352	-0.150217	-0.0427755	0.604437	-0.50199	0.0285982	0.91363	0.00404591	0.883632	-0.29311	-0.156967	0.398832	0.809479	-0.00639494	1			-0.467817	-0.0129286	-0.15278	0.338306
LV-t
LV-m
MTHF-t	-0.00479465	0.0641185	-0.255897	-0.355882	-0.174429	-0.506927	-0.18455	0.341839	-0.155784	0.201672	-0.395505	-0.449934	0.163461	-0.424217	-0.387653	0.562964	-0.246161	-0.327653	0.192312	-0.467817			1	-0.332734	0.392557	0.126477
MTHF-m	-0.89569	-0.475982	-0.160494	0.42874	-0.2375	0.105195	-0.345072	0.53631	0.112539	0.44133	0.559962	0.286402	0.261386	-0.35195	0.430406	0.215227	-0.311175	-0.195702	0.0221489	-0.0129286			-0.332734	1	-0.447013	0.130265
(MeTHF+THF)-t	0.29546	0.0748615	-0.027303	-0.42103	0.205458	0.289513	-0.125778	-0.178339	0.389341	-0.504574	-0.155292	-0.343972	0.56559	-0.175825	0.28556	0.150482	0.425858	0.189936	0.760053	-0.15278			0.392557	-0.447013	1	0.584731
(MeTHF+THF)-m	-0.0545098	0.143354	-0.15384	-0.360483	0.0417482	0.557761	-0.479087	0.00273358	0.702399	-0.264249	0.256046	0.2939	0.742722	0.0433595	0.057944	0.0356659	0.511886	0.320273	0.797431	0.338306			0.126477	0.130265	0.584731	1

## Sheet: Bol 200 p
	ABCC3-t	ABCC3-m	RFC-1-t	RFC-1-m	PCFT-t	PCFT-m	FPGS-t	FPGS-m	GGH-t	GGH-m	TYMS-t	TYMS-m	MTHFS-t	MTHFS-m	MTHFD1L-t	MTHFD1L-m	MTHFD2-t	MTHFD2 -m	SHMT1-t	SHMT1-m	LV-t	LV-m	MTHF-t	MTHF-m	(MeTHF+THF)-t	(MeTHF+THF)-m
ABCC3-t		0.153055	0.542581	0.21855	0.799197	0.754781	0.567727	0.0681694	0.826536	0.215509	0.559555	0.989044	0.348439	0.1048	0.257246	0.207213	0.109768	0.268556	0.774638	0.468604			0.99101	0.00262007	0.477409	0.897996
ABCC3-m	0.153055		0.0433258	0.856965	0.313427	0.417066	0.192015	0.366084	0.971427	0.190562	0.881113	0.982551	0.771321	0.116332	0.171214	0.358589	0.606486	0.884461	0.600525	0.42344			0.880107	0.233169	0.860158	0.734871
RFC-1-t	0.542581	0.0433258		0.174617	0.247232	0.484786	0.091321	0.788085	0.743393	0.0910907	0.726514	0.843322	0.780438	0.2603	0.933371	0.626877	0.986193	0.904332	0.731823	0.664263			0.540727	0.704201	0.948832	0.716068
RFC-1-m	0.21855	0.856965	0.174617		0.122141	0.924174	0.121438	0.450987	0.874988	0.661064	0.80161	0.996227	0.595466	0.916139	0.400227	0.623872	0.0560264	0.490967	0.992104	0.957245			0.386922	0.289193	0.298901	0.380366
PCFT-t	0.799197	0.313427	0.247232	0.122141		0.561462	0.0381671	0.596872	0.203735	0.0776232	0.148923	0.88366	0.233762	0.452919	0.696073	0.987531	0.491747	0.936334	0.271401	0.598965			0.679519	0.57115	0.625471	0.921813
PCFT-m	0.754781	0.417066	0.484786	0.924174	0.561462		0.745732	0.115279	0.453094	0.437647	0.202098	0.91822	0.24156	0.702861	0.452446	0.0638247	0.133171	0.848067	0.135743	0.605118			0.199793	0.80421	0.486733	0.150853
FPGS-t	0.567727	0.192015	0.091321	0.121438	0.0381671	0.745732		0.288062	0.632928	0.411557	0.3265	0.29384	0.98432	0.654072	0.980035	0.441287	0.359717	0.321695	0.993009	0.722552			0.661745	0.402516	0.766642	0.2297
FPGS-m	0.0681694	0.366084	0.788085	0.450987	0.596872	0.115279	0.288062		0.837349	0.649494	0.951195	0.617599	0.681765	0.517916	0.827807	0.00307317	0.183899	0.99174	0.918903	0.919894			0.407234	0.170603	0.672636	0.994875
GGH-t	0.826536	0.971427	0.743393	0.874988	0.203735	0.453094	0.632928	0.837349		0.205815	0.598306	0.172126	0.0762719	0.470956	0.653761	0.605995	0.689707	0.205701	0.102953	0.112461			0.712596	0.790764	0.340404	0.0520614
GGH-m	0.215509	0.190562	0.0910907	0.661064	0.0776232	0.437647	0.411557	0.649494	0.205815		0.620868	0.680061	0.399347	0.106719	0.72741	0.952495	0.428522	0.136643	0.249076	0.204938			0.631992	0.273676	0.202236	0.527115
TYMS-t	0.559555	0.881113	0.726514	0.80161	0.148923	0.202098	0.3265	0.951195	0.598306	0.620868		0.699774	0.951299	0.816529	0.513549	0.409325	0.264568	0.864094	0.935026	0.946408			0.332133	0.148901	0.713474	0.540484
TYMS-m	0.989044	0.982551	0.843322	0.996227	0.88366	0.91822	0.29384	0.617599	0.172126	0.680061	0.699774		0.845091	0.0666653	0.565962	0.992849	0.509571	0.0343625	0.688655	0.0015082			0.263315	0.491639	0.404118	0.479848
MTHFS-t	0.348439	0.771321	0.780438	0.595466	0.233762	0.24156	0.98432	0.681765	0.0762719	0.399347	0.951299	0.845091		0.588392	0.334804	0.502704	0.919176	0.801871	0.000289736	0.992414			0.698926	0.531766	0.143974	0.0347821
MTHFS-m	0.1048	0.116332	0.2603	0.916139	0.452919	0.702861	0.654072	0.517916	0.470956	0.106719	0.816529	0.0666653	0.588392		0.266971	0.416577	0.340946	0.0482657	0.692837	0.00360368			0.294869	0.392563	0.677059	0.918803
MTHFD1L-t	0.257246	0.171214	0.933371	0.400227	0.696073	0.452446	0.980035	0.827807	0.653761	0.72741	0.513549	0.565962	0.334804	0.266971		0.78108	0.89102	0.867174	0.38084	0.481085			0.342686	0.287115	0.49297	0.891598
MTHFD1L-m	0.207213	0.358589	0.626877	0.623872	0.987531	0.0638247	0.441287	0.00307317	0.605995	0.952495	0.409325	0.992849	0.502704	0.416577	0.78108		0.162048	0.989178	0.767782	0.710485			0.146262	0.608739	0.722077	0.933183
MTHFD2-t	0.109768	0.606486	0.986193	0.0560264	0.491747	0.133171	0.359717	0.183899	0.689707	0.428522	0.264568	0.509571	0.919176	0.340946	0.89102	0.162048		0.0971288	0.635504	0.327707			0.556755	0.453116	0.292804	0.194694
MTHFD2 -m	0.268556	0.884461	0.904332	0.490967	0.936334	0.848067	0.321695	0.99174	0.205701	0.136643	0.864094	0.0343625	0.801871	0.0482657	0.867174	0.989178	0.0971288		0.978137	0.0149128			0.428203	0.64232	0.652342	0.439289
SHMT1-t	0.774638	0.600525	0.731823	0.992104	0.271401	0.135743	0.993009	0.918903	0.102953	0.249076	0.935026	0.688655	0.000289736	0.692837	0.38084	0.767782	0.635504	0.978137		0.98801			0.648206	0.958484	0.02862	0.0177514
SHMT1-m	0.468604	0.42344	0.664263	0.957245	0.598965	0.605118	0.722552	0.919894	0.112461	0.204938	0.946408	0.0015082	0.992414	0.00360368	0.481085	0.710485	0.327707	0.0149128	0.98801				0.24242	0.975762	0.717965	0.412414
LV-t
LV-m
MTHF-t	0.99101	0.880107	0.540727	0.386922	0.679519	0.199793	0.661745	0.407234	0.712596	0.631992	0.332133	0.263315	0.698926	0.294869	0.342686	0.146262	0.556755	0.428203	0.648206	0.24242				0.420641	0.336077	0.765372
MTHF-m	0.00262007	0.233169	0.704201	0.289193	0.57115	0.80421	0.402516	0.170603	0.790764	0.273676	0.148901	0.491639	0.531766	0.392563	0.287115	0.608739	0.453116	0.64232	0.958484	0.975762			0.420641		0.26681	0.758503
(MeTHF+THF)-t	0.477409	0.860158	0.948832	0.298901	0.625471	0.486733	0.766642	0.672636	0.340404	0.202236	0.713474	0.404118	0.143974	0.677059	0.49297	0.722077	0.292804	0.652342	0.02862	0.717965			0.336077	0.26681		0.127903
(MeTHF+THF)-m	0.897996	0.734871	0.716068	0.380366	0.921813	0.150853	0.2297	0.994875	0.0520614	0.527115	0.540484	0.479848	0.0347821	0.918803	0.891598	0.933183	0.194694	0.439289	0.0177514	0.412414			0.765372	0.758503	0.127903

[truncated: 4 more sheets: Inf 500 r, Inf 500 p, Bol 500 r, Bol 500 p]
